# Supplementary material for: Cuphea hookeriana: Phytochemical Profile and the Cosmeceutical and Dermatological Properties of Its Active Fraction from the Whole Plant
Source: Molecules. 2025 Jan 14;30(2):311. doi: 10.3390/molecules30020311 (PMC11767586; doi:10.3390/molecules30020311)
Supplement: Supplementary file 1 [file molecules-30-00311-s001.zip]

Archive with 1 entries (1 files):
- molecules-3392844-supplementary.pdf
